# Supplementary material for: Association of Vitamin D, Zinc and Selenium Related Genetic Variants With COVID-19 Disease Severity
Source: Front Nutr. 2021 Jun 4;8:689419. doi: 10.3389/fnut.2021.689419 (PMC8211741; doi:10.3389/fnut.2021.689419)
Supplement: Supplementary file 1 [file Table_1.XLSX]

## Sheet: Sheet1
Supplementary Table 1. Comparison of Serbian and worldwide populations regarding nutrigenetic allele frequencies
	DHCR7/NADSYN1 rs12785878				GC rs2282679				CYP2R1 rs10741657				VDR rs2228570				PPCDC rs2120019				DMGDH rs17823744
Population	Allele T count	Allele G count	AF	p	Allele T count	Allele G count	AF	p	Allele G count	Alele A count	AF	p	Allele G count	Alele A count	AF	p	Allele T count	Allele C count	AF	p	Allele A count	Allele G count	AF	p
SRB	168	72	0.3		167	71	0.3		139	101	0.58		157	83	0.35		179	61	0.25		205	35	0.85
CEU	139	59	0.298	1	150	48	0.242	0.2	119	79	0.6	0.6	113	85	0.429	0.07	170	28	0.141	0.004	167	31	0.84	0.8
GBR	139	43	0.236	0.15	135	47	0.258	0.4	115	67	0.63	0.3	111	71	0.39	0.3	150	32	0.176	0.05	156	26	0.86	0.9
IBS	143	71	0.332	0.5	156	58	0.271	0.5	147	67	0.69	0.02	144	70	0.327	0.7	169	45	0.21	0.27	180	34	0.84	0.7
TSI	166	48	0.224	0.07	162	52	0.243	0.2	141	73	0.66	0.08	132	82	0.383	0.4	153	61	0.285	0.45	187	27	0.87	0.5
NFE	47849	16681	0.26	0.14	45987	18549	0.29	0.7	39198	25332	0.61	0.37	70204	43252	0.38	0.26	50937	13567	0.21	0.1	56298	8222	0.87	0.4
FE	6131	4281	0.41	0.0005	8505	1943	0.19	<.0001	6045	4371	0.58	1	13664	7854	0.36	0.54	8171	2259	0.22	0.16	9334	1108	0.89	0.05
AFR	10534	31378	0.75	<.0001	38240	3760	0.09	<.0001	30749	11229	0.73	<.0001	12796	3444	0.21	<.0001	22730	19160	0.46	<.0001	40832	1168	0.97	<.0001
EA	1220	1901	0.61	<.0001	2326	798	0.26	0.14	2088	1042	0.67	0.005	9971	8405	0.46	0.0005	1268	1858	0.59	<.0001	3124	4	0.99	NA
SA	644	2400	0.79	<.0001	2181	861	0.28	0.61	2020	1007	0.67	0.005	23491	7115	0.23	<.0001	1249	1791	0.59	<.0001	2845	183	0.96	<.0001
LAT	6639	7001	0.51	<.0001	10593	3051	0.22	0.006	9176	4464	0.67	0.002	18164	16400	0.47	<.0001	9917	3713	0.27	0.53	12518	1124	0.92	0.0004
ASJ	2040	1282	0.31	0.008	2362	958	0.4	0.75	2406	916	0.7	<.0001	5679	4367	0.44	0.006	2249	1073	0.32	0.03	3101	221	0.93	<.0001
dAF			0.57				0.31									0.26				0.45				0.15
AF – frequency of the allele associated with the descreased levels of selected micronutrients
dAF – delta AF, calculated by subtracting the maximum and the minimum allele frequency across analyzed populations
P values were obtained using Chi square statistics. Test were bi-directional and level of significance was set at 0.008 after Bonferroni correction
Population genetic data were obtained from 1000 Genome Project and gnomAD databases
